# Supplementary material for: Effects of nest type and sex on blood saccharide profiles in Humboldt penguins (Spheniscus humboldti): Implications for habitat conservation
Source: PLoS One. 2020 May 21;15(5):e0233101. doi: 10.1371/journal.pone.0233101 (PMC7241729; doi:10.1371/journal.pone.0233101)
Supplement: S1 Data — (XLSX) [file pone.0233101.s001.xlsx]

## Sheet: Data
Sex	Nest	Sex	Nest	Id	Arabinose	Dfructose	Dgalactose	Dglucoheptulose	Dglucopyranose	Dglucose	Dmaltose	Dmannose	Dribose	Dxylose	Fructose6phosphate	Galactofuranose	Glucose6phosphate	Levoglucosenone	Nacetylglucosamine	Sedoheptulose	Sedoheptulose7phosphate	Sucrose	Xylose
1	1	F	Burrow	1	0.3	0.7	4727.6	2.6	1629.7	17668.7	18.1	28	1.4	0.2	0.2	10.8	0.1	35.6	7.7	0.1	0.4	0	0.2
2	1	M	Burrow	2	0.1	1.6	13352.3	6.7	1889.9	38586.1	65.2	64.8	3.1	0.2	0.1	44.7	1.1	107.6	40	3.2	3.4	0.2	0.2
2	2	M	Surface	3	0.5	1.3	7613.9	0.6	1360	21865.7	9.9	27.2	0.2	0.2	0.1	19.4	0.6	62.6	23.4	0.1	1.6	0	0.2
1	1	F	Burrow	4	2.5	1.4	9641.8	3.6	1997.7	29868.4	63.3	51.1	3.2	0.2	0.2	86.2	0.9	24.4	23.3	0.1	0.9	0.3	0.2
2	1	M	Burrow	5	0.5	1.1	6861.5	2.4	1742.3	22514.4	36.8	15.8	2.4	0.2	0.2	28.1	0.6	16.7	12.7	0.1	1.2	0.7	0.2
2	1	M	Burrow	6	0	1.3	6117.1	5.5	1266.7	18464.7	18.3	15.5	0.7	0.2	0.2	18.6	0.2	64.5	13	0.2	2.9	0.1	0.2
2	1	M	Burrow	7	0.3	0.8	5756.3	1.9	1654.6	18733.5	20.7	14.5	1.3	0.2	0.2	18.4	0.7	45.6	8.3	0	1.9	0.1	0.2
1	1	F	Burrow	8	0.4	7	6040.7	3.1	2117.4	21178.3	21.7	26.1	3.4	0.8	0.2	22.7	1	26.9	14	0.1	1	0.2	0.8
2	1	M	Burrow	9	0.6	10.3	13510.3	19.8	2469.6	41704.5	72	0.2	2.3	1.8	0.2	76.7	1.3	33.2	46.6	3.1	5	0.2	1.8
2	2	M	Surface	10	9.8	2	5921.5	3.9	2660.6	25579.9	17.3	6.1	1.1	0.7	0.8	39.2	2.3	39.7	4.2	1.1	2.1	1.3	0.7
2	1	M	Burrow	11	2.2	29	4608.2	31.9	872.8	22120.4	56.2	36.5	7.8	2.1	0.6	13.5	2.6	50.4	8.4	0.6	2.3	1.6	2.1
2	1	M	Burrow	12	13.4	6.9	5097.5	5.4	1227.4	25662.7	36.5	22.7	3	0.3	1.7	10.3	0.1	23.5	5.2	2.3	1.9	1.4	0.3
2	1	M	Burrow	13	4.1	9.7	4404.3	7.5	1219.8	22403.9	22.3	27.4	3.1	3.9	2.7	15.7	2.1	22.9	6.5	0.3	1.8	0.6	3.9
1	2	F	Surface	14	17.3	3.9	5490.9	9.1	1307.4	29873.7	21.6	16.5	12.2	1	2.2	32.1	1.7	18.7	3.2	1	3.1	1.2	1
2	2	M	Surface	15	9.6	10.8	6779.4	6.9	967	29169.9	39.8	21	6.5	0.8	3.2	25.4	2.9	22.4	4.7	0.5	3.3	1.8	0.8
2	2	M	Surface	16	11.5	4.6	5800.2	2.9	2379.5	32833.8	42.8	28.8	10	0.8	2.1	62.7	3.2	20.3	8.3	2.1	3.9	0.6	0.8
2	2	M	Surface	17	0.7	0.9	6787.8	1.3	1864.3	23184.5	27.6	18.7	0.1	0.2	0.2	40.7	0.7	76.1	23.6	0.2	1.9	0.1	0.2
2	1	M	Burrow	18	0.5	1.2	6804.9	4.8	1283.8	19443.2	34.9	20	3.3	0.2	0.2	22.7	1.1	46.9	37.6	0.4	2.7	0.3	0.2
1	1	F	Burrow	19	0.3	0.6	4596.8	2.3	1131.5	14811.3	12.9	12.1	1.1	0.1	0.2	17.2	0.2	68.3	11.2	0	0.2	0.2	0.1
2	2	M	Surface	20	0.7	0.9	5493.5	9.4	1206.4	19001.9	11	25.7	0.2	0.2	0.2	12.5	0.2	86.4	12.7	1.1	1.5	0.1	0.2
2	2	M	Surface	21	3	1.8	8262.5	5.5	1714.8	23844.4	23.7	6.5	0.2	0.2	0.7	44.7	0.9	112.2	29.6	1.8	1.4	0.1	0.2
1	2	F	Surface	22	0	1.7	5368.7	9.4	1106.9	16533.5	22.7	10.1	1.7	0.2	0.2	17.9	0.4	122	14.8	2.1	1.4	0	0.2
1	2	F	Surface	23	0	2.2	6416.6	4	1488.9	20659.3	9.6	42.4	0.4	0.2	0.2	27.6	0.1	88.1	12.7	0.2	0.7	0.2	0.2
1	1	F	Burrow	24	0.3	1.5	6414.2	3.5	1081.4	18716.9	16.7	40.1	1.8	0.2	0.2	21.4	0.5	58.7	26.3	0.1	0.9	0.2	0.2
2	1	M	Burrow	25	0.7	1.6	5270.8	0.2	1365.6	18864.5	11	14.3	2.9	0.2	0.2	43.6	0.2	103.5	9.1	0.3	1.6	0.5	0.2
1	1	F	Burrow	26	0.5	2.6	5992.8	7.1	1109.7	18967.9	21.4	6.6	1	0.2	0.2	21.1	0.2	94.4	16.4	7.4	1.3	0.2	0.2
1	1	F	Burrow	27	0.6	1.2	7100.7	6.6	1042.7	19459.6	26.6	0.2	3.2	0.2	0.2	30.2	0.9	54.5	12.2	0.6	1.9	0.1	0.2
2	2	M	Surface	28	52.7	2.9	4769.9	5	1594.8	25352.3	51.2	29.6	7.6	20	1.6	14.9	1.9	16.5	4.7	3.9	2.5	1.1	20
2	2	M	Surface	29	10	16.6	4518.4	1.5	2284.3	29269.1	8.9	9.5	9	1.8	1.7	35.6	1.2	31.6	2.4	0.4	0.7	25.6	1.8
2	2	M	Surface	30	10.3	5.4	4729.2	1.1	2380.5	29470.5	30.2	31.3	10.3	2.7	1.5	47.2	2	71.8	5.9	0.6	1.8	0.6	2.7
